# Supplementary material for: Carvedilol Phenocopies PGC-1α Overexpression to Alleviate Oxidative Stress, Mitochondrial Dysfunction and Prevent Doxorubicin-Induced Toxicity in Human iPSC-Derived Cardiomyocytes
Source: Antioxidants (Basel). 2023 Aug 9;12(8):1585. doi: 10.3390/antiox12081585 (PMC10451268; doi:10.3390/antiox12081585)
Supplement: Supplementary file 1 [file antioxidants-12-01585-s001.zip]

Archive with 1 entries (1 files):
- antioxidants-2518165-supplementary.pdf
